# Supplementary material for: Unsatisfactory Neurological Outcome in an Intramedullary Thoracic Intermediate-Grade Melanocytoma—Systematic Review and Illustrative Case
Source: Cancers (Basel). 2024 May 14;16(10):1867. doi: 10.3390/cancers16101867 (PMC11119811; doi:10.3390/cancers16101867)
Supplement: Supplementary file 1 [file cancers-16-01867-s001.zip]

Archive with 1 entries (1 files):
- cancers-2986613-supplementary.mov
